# Supplementary material for: An Inducible CYP19A1 Excision Model for Sexual Differentiation in Chicken (Gallus gallus) via the CRISPR/Cas9 System
Source: Vet Sci. 2025 Mar 22;12(4):296. doi: 10.3390/vetsci12040296 (PMC12031565; doi:10.3390/vetsci12040296)
Supplement: Supplementary file 1 [file vetsci-12-00296-s001.zip]

Archive with 1 entries (1 files):
- vetsci-3326158-supplementary.pdf
